# Supplementary material for: HPLC Purification of TRPM8 and Experimental Confirmation of Its Cholesterol Affinity on Synthetic Lipid Raft-like Models
Source: Life (Basel). 2026 Feb 28;16(3):392. doi: 10.3390/life16030392 (PMC13028388; doi:10.3390/life16030392)
Supplement: Supplementary file 1 [file life-16-00392-s001.zip]

Archive with 1 entries (1 files):
- life-4080982-supplementary.pdf
